# Supplementary material for: A Fresh Look at Mouthwashes—What Is Inside and What Is It For?
Source: Int J Environ Res Public Health. 2022 Mar 25;19(7):3926. doi: 10.3390/ijerph19073926 (PMC8997378; doi:10.3390/ijerph19073926)
Supplement: Supplementary file 1 [file ijerph-19-03926-s001.zip]

Archive with 1 entries (1 files):
- ijerph-1643453-supplementary.xlsx
