# Supplementary material for: A Fresh Look at Mouthwashes—What Is Inside and What Is It For?
Source: Int J Environ Res Public Health. 2022 Mar 25;19(7):3926. doi: 10.3390/ijerph19073926 (PMC8997378; doi:10.3390/ijerph19073926)
Supplement: Supplementary file 1 [file ijerph-19-03926-s001.zip › ijerph-1643453-supplementary.xlsx]

## Sheet: Table S1. List of mouthwashes a
mouthrinse by name (in alphabetical order)	oral health substances													solvents					surfactants (solubilisers, emulsifiers, emulsion stablizer, detergents, wetting agents, foaming agents) and thickeners (viscosity controlling)						sweeteners (5)	plant extracts, waters and oils (6)	preservatives (7)	others	colourants	flavouring and cooling agents (8)
	fluorine compounds		arginine	sodium bicarbonate (1)	potassium compounds (2)	zinc compounds	aluminum lactate	phosphorus and calcium compounds (3)	essential oils (4)	chlorhexidine		cetylpyridinium chloride	others	water	ethanol	glycerine	propylene glycol (1,2-propanediol)	others	polyvinylpyrrolidone	PEG-40 hydrogenated castor oil	poloxamer 407	polysorbate 20	sodium lauryl sulfate	others
	[ppm]	name of compound								%	form
contain	-	153	3	3	44	47	4	43	114	-	50	84	-	234	26	180	103	-	11	114	55	45	25	-	229	-	198	-	159	230
NOT contain	-	88	238	238	197	194	237	198	127	-	191	157	-	7	215	61	138	-	230	127	186	196	216	-	12	-	43	-	82	11
Alfa Diabetic Fresh										N/A	digluconate			x		x	x			x					xylitol	Linum usitassimum seed extract, Salvia officinalis extract, Achillea millefolium extract, Capsella bursa-pastoris extract, Potentilla anserina extract, Chamomilla recuita flower extract, Arnica montana flower extract, Quercus robur bark extract		allantoin, panthenol		x
Alfa Implant Care										N/A	digluconate			x		x	x			x					sodium saccharin, xylitol	Linum usitatissimum seed extract, Salvia officinalis extract, Chamomilla recutita flower extract, Arnica montana flower extract, Quercus robur bark extract, Rosmarinus officinalis leaf extract		allantoin, panthenol		x
Alfa Med										N/A	digluconate			x		x				x					sodium saccharin, xylitol	Linum usitatissimum seed extract, Salvia officinalis extract, Chamomilla recutita flower extract, Arnica montana flower extract, Rosmarinus officinalis leaf extract		allantoin, panthenol		x
Alfa Scaling										N/A	digluconate			x		x	x			x					sodium saccharin, xylitol	Linum usitatissimum seed extract, Salvia officinalis extract, Achillea millefolium extract, Capsella bursa-pastoris extract, Potentilla anserina extract, Chamomilla recutita flower extract, Arnica montana flower extract, Quercus robur bark extract		panthenol, allantion		x
Alterra	500	NaF				zinc gluconate		calcium glycerophosphate	Mentha piperita oil					x											sorbitol	Hippophae rhamnoides fruit water, Mentha spicata herb oil	benzoic acid, dehydroacetic acid, benzyl alcohol			limonene
ApaCare Liquid								hydroxyapatite	thymol					x		x	x							sodium C14-16 olefin sulfonate, xanthan gum	sodium saccharin, xylitol		potassium sorbate	citric acid	CI 77891	x
Aquafresh All in One	220	NaF				zinc chloride						x		x		x								PEG-60 hydrogenated castor oil	sodium saccharin		methylparaben, propylparaben	sodium citrate	CI 42051	x
Aquafresh Big Teeth	225	NaF										x		x		x								poloxamer 338, PEG-60 hydrogenated castor oil	sorbitol, sodium saccharin		methylparaben, sodium benzoate	allantoin, disodium phosphate, sodium phosphate	CI 17200	x, limonene
Aquafresh Fresh & Minty	220	NaF				zinc chloride						x		x		x								PEG-60 hydrogenated castor oil	sodium saccharin		methylparaben, propylparaben	sodium citrate	CI 42051	x
Aquafresh Intense Clean	220	NaF				zinc chloride						x		x		x								PEG-60 hydrogenated castor oil	sodium saccharin		methylparaben, propylparaben	sodium citrate	CI 42051, CI 47005	x
Azeta Bio				x										x		x	x							caprylyl/capryl wheat bran/straw glycosides, fusel wheat bran/straw glycosides, sodium cocoyl glutamate, polyglyceryl-5 oleate, glyceryl caprylate	sodium saccharin, xylitol	Malva sylvestris flower/leaf extract, Citrus limon peel oil, Aloe barbadensis leaf extract, Melia azadirachta seed oil, Plukenetia volubilis seed oil	sodium benzoate, ethylhexylglycerin, potassium sorbate, phenethyl alcohol, benzyl alcohol, glyceryl caprylate	citric acid		x, limonene, citral
Baikadent														x		x				x			x		sorbitol, xylitol	Scutellaria baicalensis eoot extract	sodium benzoate	sodium carbonate, citric acid		x, limonene
Beauty Formulas Active Green Mint	225	NaF							menthol			x		x		x						x			sodium saccharin		2-bromo-2-nitropropane-1,3-diol		Cl 42090, CI 47005	x
Beauty Formulas Advanced Charcoal	225	NaF						pentasodium triphosphate				x		x		x	x			x	x				sodum scaccharin		2-bromo-2-nitropropane-1,3-diol, lactic acid		charcoal	x
Beauty Formulas Anti-Cavity Smooth Fresh Mint	225	NaF							menthol			x		x	x	x						x			sodium saccharin		sodium benzoate, lactic acid		Cl 42051, Cl 19140	x
Beauty Formulas Extra Strength Cool Mint	225	NaF										x		x	x	x						x			sodium saccharin		2-bromo-2-nitropropane-1,3-diol		Cl 42053	x
Beauty Formulas Glacial Mint	225	NaF						pentasodium triphosphate				x		x		x				x		x			sodium saccharin		2-bromo-2-nitropropane-1,3-diol, lactic acid		CI 42090	x
Beauty Formulas Ice Blue	225	NaF										x		x								x			sodium saccharin		2-bromo-2-nitropropane-1,3-diol, lactic acid		CI 42051	x
Beauty Formulas Kids Quick Rinse	225	NaF							menthol			x		x								x			sucralose, sorbitol		2-bromo-2-nitropropane-1,3-diol		Cl 42051	x
Beauty Formulas Nature Fresh	225	NaF										x		x		x	x			x	x				sodium saccharin	Citrus limon peel oil	2-bromo-2-nitropropane-1,3-diol, lactic acid		Cl 19140, CI 42090	x, limonene
Beauty Formulas Soft Mint	225	NaF							menthol			x		x		x						x			sodium saccharin		2-bromo-2-nitropropane-1,3-diol		CI 42051	x
Beauty Formulas Tartar Control Whitening	225	NaF						pentasodium triphosphate				x		x		x				x		x			sodium saccharin		2-bromo-2-nitropropane-1,3-diol, lactic acid		Cl 42090	x
Beauty Formulas Total Defence	225	NaF			potassium citrate	zinc citrate						x		x		x	x			x	x				sodium saccharin		2-bromo-2-nitropropane-1,3-diol, lactic acid		CI 17200	x
Beverly Hills Perfect White Black	100	NaF												x	x	x				x			x		sodium saccharin		sodium benzoate		CI 47005, CI 14720, CI 44090, charcoal powder	x
BEYOND Mouthwash Strawberry Kids									menthol					x			x						x	hydrogenated castor oil	xylitol, sorbitol			sodium phytate, vitamin E	CI 16035	x, menthol carboxamide
BEYOND Mouthwash Whitening													hydrogen peroxide	x	x		x						x	hydrogenated castor oil	sodium saccharin	tea tree oil	sodium benzoate		Cl 42090	x, menthol carboxamide
Bio Madent	450	NaF							menthol				cannabidiol	x		x						x		polyglyceryl-4 laurate/sebacate, polyglyceryl-6 caprylate/caprate, cocamidopropyl betaine	Stevia rebaudiana extract, sorbitol	Cannabis sativa seed extract, Cannabis sativa seed oil	sodium benzoate, potassium sorbate	menthyl nicotinate	CI 42090, CI 19140	x, limonene, linalool
Biomed Citrus Fresh			x			zinc gluconate		calcium lactate	menthol, eugenol					x		x								sodium lauroyl sarcosinate, polyglyceryl-4 laurate/sebacate, polyglyceryl-6 caprylate/caprate	hydrogenated starch hydrolysate, maltodextrin, Stevia rebaudiana leaf extract	Betula alba leaf extract, Plantago lanceolata leaf extract, Citrus limon peel oil, Ananas sativus fruit extract	sodium benzoate, potassium sorbate, benzyl alcohol	sodium chloride, magnesium aspartate, copper gluconate, tetrasodium glutamate diacetate, citric acid		limonene
Biomed Sensitive					dipotassium oxalate (or) potassium citrate	zinc gluconate								x		x								polyglyceryl-4 laurate/sebacate, polyglyceryl-6 caprylate/caprate, sodium coco-sulfate	hydrogenated starch hydrolysate, maltodextrin, Stevia rebaudiana leaf extract	Betula alba leaf extract, Plantago lanceolata leaf extract, Vitis vinifera seed extract, Quercus alba bark extract, Ananas sativus fruit extract	sodium benzoate, potassium sorbate, benzyl alcohol	citric acid, copper gluconate, magnesium aspartate, tetrasodium glutamate diacetate		x, limonene
Biomed Super White			x			zinc gluconate			menthol				papain	x		x								polyglyceryl-4 laurate/sebacate, polyglyceryl-6 caprylate/caprate, sodium coco-sulfate	hydrogenated starch hydrolysate, xylitol, Stevia rebaudiana leaf extract	Betula alba leaf extract, Plantago lanceolata leaf extract, Cocos nucifera fruit extract	sodium benzoate, potassium sorbate, benzyl alcohol	citric acid, tetrasodium glutamate diacetate, magnesium aspartate, copper gluconate, Lactobacillus		x
Biomed Well Gum			x			zinc gluconate			eugenol, Rosmarinus officinalis leaf oil, Eucalyptus globulus leaf oil, Eugenia caryophyllus bud oil					x		x								polyglyceryl-4 laurate/sebacate, polyglyceryl-6 caprylate/caprate, sodium coco-sulfate	hydrogenated starch hydrolysate, maltodextrin, Stevia rebaudiana leaf extract	Salvia officinalis leaf water, Betula alba leaf extract, Plantago lanceolata leaf extract, Illicium verum fruit/seed oil, Cedrus antlantica bark oil, Ananas sativus fruit extract	sodium benzoate, potassium sorbate, benzyl alcohol	magnesium aspartate, copper gluconate, citric acid, tetrasodium glutamate diacetate	Cl 19140, Cl 42090	x, limonene, linalool
Biopha Nature	250	NaF												x		x								polyglyceryl-4 caprate	xylitol, maltodextrin	Aloe barbadensis leaf juice, Calendula officinalis flower extract	sodium benzoate, potassium sorbate	citric acid	Cl 75810	x, limonene
Biorepair Gum Protection						zinc hydroxyapatite, zinc PCA		zinc hydroxyapatite					sodium hyaluronate	x		x				x			x	carboxymethyl cellulose, sodium myristoyl sarcosinate, sodium methyl cocoyl taurate	sorbitol, xylitol	Hamamelis virginiana leaf extract, Spirulina platensis extract, Calendula officinalis flower extract, Helianthus annuus seed oil	sodium benzoate, phenoxyethanol, benzyl alcohol, potassium sorbate	tocopheryl acetate, retinyl palmitate, BHT (butylhydroxytoluene)	CI 16255	x, limonene
Biorepair Triple Action						zinc hydroxyapatite, zinc PCA		zinc hydroxyapatite	Mentha arvensis leaf oil					x		x				x			x	carboxymethyl cellulose, sodium myristoyl sarcosinate, sodium methyl cocoyl taurate	sodium saccharin, sorbitol, xylitol		sodium benzoate, phenoxyethanol, benzyl alcohol	tromethamine		x, limonene
Biotene Moisturising Mouthwash														x		x	x				x			hydroxyethyl cellulose	xylitol		sodium benzoate, methylparaben, propylparaben	sodium phosphate, disodium phosphate		x
Blanx Black	226	NaF				zinc PCA			menthol					x		x				x			x		sodium saccharin, sorbitol, xylitol	Cetraria islandica extract, Usnea barbata extract	sodium benzoate, benzyl alcohol	disodium EDTA, disodium phosphate	charcoal powder	x, limonene
Blanx White Shock	226	NaF				zinc PCA		hydroxyapatite	menthol					x		x		2-propanol		x				xantan gum	sodium saccharin, sorbitol	Cetraria islandica extract, Usnea barbata exctract, Plantago major leaf extract	sodium benzoate, potassium sorbate, phenoxyethanol	PVM/MA copolymer, disodium phosphate	Cl 77891, Cl 42090	x
Bluem									methyl salicylate				lactoferrin	x		x								cocamidopropyl betaine, carboxymethyl cellulose, hydrated silica	sodium saccharin, xylitol		sodium methylparaben, sodium perborate	citric acid, sodium citrate, magnesium sulfate, PEG-32	CI 42090	x
CB12 Mild Mint Menthol	225	NaF				zinc acetate				N/A	digluconate			x	x	x				x					acesulfame K, hydrogenated starch hydrolysate			citric acid		x
CB12 White Soft Pepermint	225	NaF				zinc acetate				N/A	digluconate			x		x			x	x					acesulfame K, hydrogenated starch hydrolysate			citric acid		x
Chlorhexil 0.12%										0.12	digluconate			x			x			x					acesulfame K, xylitol	Chamomilla recutita extract, Krameria triandra extract, Commiphora myrra extract				x, cinnamal
Chlorhexil Extra									bisabolol	0.2	digluconate	x	triclosan	x								x			acesulfame K, xylitol	Chamomilla recutita extract			CI 42090	x, cinnamal
Colagte Optic White	225	NaF											hydrogen peroxide	x		x	x					x			sorbitol, sodium saccharin			citric acid, PVM/MA copolymer, sodium acrylates/methacryloylethyl phosphate copolymer, phosphoric acid		x
Colgate Duraphat	900	NaF												x		x	x							poloxamer 338			sodium benzoate, benzoic acid		Cl 42090	x
Colgate Kids Turtles	100	NaF										x		x		x	x				x			poloxamer 338, PEG-40 castor oil	sorbitol, sodium saccharin, sucralose		potassium sorbate	phosphoric acid, disodium phosphate	CI 42053, CI 15985	x
Colgate Max White	225	NaF			tetrapotassium pyrophosphate	zinc citrate		tetrapotassium pyrophosphate, tetrasodium pyrophosphate						x		x	x					x			sodum saccharin, sorbitol		benzyl alcohol	PVM/MA copolymer	CI 42051	x
Colgate Minion 6-12	225	olaflur, NaF												x		x	x			x					sodium saccharin, sorbitol		sodium benzoate			x
Colgate Plax Active Sea Salt	225	NaF										x		x		x	x				x				sorbitol, sodium saccharin		potassium sorbate	sodium chloride	CI 19140, CI 42051	x
Colgate Plax Cold Exposure	225	NaF							menthol			x		x		x	x				x				sodum saccharin, sorbitol		potassium sorbate		CI 42051	x
Colgate Plax Cool Mint	225	NaF							menthol			x		x		x	x				x				sodum saccharin, sorbitol		potassium sorbate		CI 42051	x
Colgate Plax Fresh Smiles	225	NaF							menthol			x		x		x	x				x				sodum saccharin, sorbitol		potassium sorbate		CI 42051	x
Colgate Plax Ice	225	NaF										x		x		x	x			x	x			poloxamer 338	sodum saccharin, sucralose, sorbitol		potassium sorbate		CI 42051	x
Colgate Plax Mint Duo	225	NaF										x		x		x	x				x				sodum saccharin, sorbitol		potassium sorbate			x
Colgate Plax Soft Mint	225	NaF							menthol			x		x		x	x				x				sodum saccharin, sorbitol		potassium sorbate		CI 42051, CI 19140	x
Colgate Plax Tea and Lemon	225	NaF							menthol			x		x		x	x				x				sodum saccharin, sorbitol	Camellia sinensis leaf extract, Citrus limon peel oil	potassium sorbate		CI 42051, CI 19140	x
Colgate Plax White + Charcoal	225	NaF			tetrapotassium pyrophosphate	zinc citrate		tetrasodium pyrophosphate, tetrapotassium pyrophosphate						x		x	x					x			sorbitol, sodium saccharin	Bambusa vulgaris shoot extract	benzyl alcohol	PVM/MA copolymer	charcoal powder, CI 15510, CI 17200, CI 19140, CI 42051	x
Colgate Plax Whitening	225	NaF			tetrapotassium pyrophosphate	zinc citrate		tetrapotassium pyrophosphate, tetrasodium pyrophosphate						x		x	x					x			sodum saccharin, sorbitol		benzyl alcohol	PVM/MA copolymer	CI 42051	x
Colgate Triple Action	225	NaF										x		x		x	x				x				sorbitol, sodium saccharin		potassium sorbate			x
Corsodyl										0.2	digluconate			x		x				x					sorbitol					x
Coslys														x	x	x									xylitol, sorbitol	Mentha piperita water, Camellia sinensis leaf water	potassium sorbate, sodium benzoate	citric acid		x
Cosnature Lime and Mint	450	NaF				zinc lactate								x	x	x									sorbitol, xylitol	Citrus aurantifolia peel extract, Mentha piperita leaf extract	sodium benzoate, potassium sorbate	citric acid, betaine		x, limonene, citral
Curaprox PerioPlus+ Balance	225	NaF								0.05	digluconate	x		x		x						x			sucralose, xylitol	Citrus aurantium amara peel extract	phenoxyethanol, polylysine	citric acid, sodium hydroxide, sodium chloride, VP/VA copolymer		x
Curaprox PerioPlus+ Forte										0.2	digluconate	x		x		x						x			sucralose, xylitol	Citrus aurantium amara peel extract	phenoxyethanol, polylysine	citric acid, sodium hydroxide, sodium chloride, VP/VA copolymer		x
Curaprox PerioPlus+ Protect										0.12	digluconate	x		x		x						x			sucralose, xylitol	Citrus aurantium amara peel extract	phenoxyethanol, polylysine	sodium hydroxide, sodium chloride, citric acid, VP/VA copolymer		x
Curaprox PerioPlus+ Regenerate										0.09	digluconate	x	sodium hyaluronate	x		x	x			x		x			sucralose, xylitol	Citrus aurantium amara peel extract	phenoxyethanol, lactic acid, polylysine	sodium gluconate, citric acid, sodium chloride, cyclodextrin, VP/VA copolymer, disodium phosphate, sodium phosphate		x
Curasept ADS 205	225	NaF								0.05	digluconate			x			x			x	x				xylitol		sodium benzoate, sodium metabisulfite	ascorbic acid, sodium citrate	CI 42090	x
Curasept ADS 212										0.12	digluconate			x			x			x	x				xylitol		sodium benzoate, sodium metabisulfite	ascorbic acid, sodium citrate	CI 42090	x
Curasept ADS 220									menthol, essential oil of cloves	0.2	digluconate			x			x			x	x				xylitol	essential oil of cinnamon	sodium benzoate, sodium metabisulfite	trisodium citrate, ascorbic acid, PVP/VA copolymer	CI 42090	anethole
Curasept Biosmalto Caries Abrasion & Erosion	250	fluorohydroxyapatite, SMFP						fluorohydroxyapatite, Mg-Sr-carbonate hydroxyapatite conjugated with chitosan						x							x			xanthan gum, ammonium acryloyldimethyltaurate/VP copolymer, cocamidopropyl betaine	xylitol, acesulfame K		chlorphenesin, ethylhexylglycerin, phenoxyethanol, sodium benzoate, methylisothiazolinone	citric acid		x
Curasept Biosmalto Sensitive Teeth	250	fluorohydroxyapatite, SMFP						fluorohydroxyapatite, Mg-Sr-carbonate hydroxyapatite conjugated with chitosan					strontium acetate	x							x			xanthan gum, ammonium acryloyldimethyltaurate/VP copolymer, cocamidopropyl betaine	xylitol, acesulfame K		chlorphenesin, ethylhexylglycerin, phenoxyethanol, sodium benzoate, methylisothiazolinone	citric acid		x
DentaPro Cool Mint	N/A	NaF							eugenol			x		x		x				x		x			sodium saccharin		sodium benzoate	sodium citrate, tetrasodium EDTA, citric acid	CI 42051	x, limonene
DentaPro Fresh Mint	N/A	NaF				zinc citrate						x		x		x				x		x			sodium saccharin		sodium benzoate	allantoin, sodium citrate, tetrasodium EDTA, ckitric acid	CI 42051, CI 47005	x, limonene
Dentica Black White	225	NaF			tetrapotassium pyrophosphate			tetrasodium pyrophosphate, tetrapotassium pyrophosphate						x		x				x				polyglyceryl-10 stearate, polyglyceryl-10 myristate	sodium saccharin		sodium benzoate, sodium dehydroacetate	sodium citrate, citric acid, polyglycerin-10	CI 42051, CI 16255, CI 47005, charcoal	x, limonene
Dentica Mint Fresh	470	NaF				zinc citrate						x		x		x				x		x			sodium saccharin		sodium benzoate	allantoin, sodium citrate, tetrasodium EDTA, citric acid	CI 42051, CI 47005	x, limonene
Dentica White Fresh	470	NaF			tetrapotassium pyrophosphate	zinc citrate		tetrasodium pyrophosphate, tetrapotassium pyrophosphate				x		x		x				x		x			sodium saccharin		sodium benzoate	sodium citrate, disodium EDTA, citric acid	CI 42051	x, limonene
Dentix Advanced Care Extra Fresh	500	NaF				zinc chloride		tetrasodium pyrophosphate	eucalyptol, thymol, menthol, methyl salicylate			x		x		x				x		x			sucralose, sodium saccharin		sodium benzoate	allantoin, sodium citrate, tetrasodium EDTA, citric acid	CI 16255, CI 42051	x
Dentix Multi Care Mild Mint	500	NaF										x		x		x				x		x			sodium saccharin		sodium benzoate	tetrasodium EDTA, sodium citrate, citric acid	CI 42051, CI 47005	x, limonene
Dentix Smart White Strong Mint	500	NaF			tetrapotassium pyrophosphate	zinc citrate		tetrapotassium pyrophosphate, tetrasodium pyrophosphate				x		x		x				x		x			sodium saccharin		sodium benzoate	allantoin, sodium citrate, tetrasodium EDTA, citric acid	CI 42051	x, limonene
Dentosept Complex	227	NaF							Mentha piperita oil, Thymus vulgaris flower/leaf oil, Eucalyptus globulus leaf oil, Salvia lavendulaefolia leaf oil, eucalyptol, menthol, thymol					x		x					x			PEG-35 castor oil	xylitol		methylparaben, propylparaben	citric acid	CI 42051, CI 47005	x
Dr. Fresh Batman	225	NaF							menthol			x		x			x				x			polysorbate 80	sorbitol, xylitol, sucralose		sodium benzoate	disodium EDTA, citric acid, sodium phosphate, disodium phosphate	CI 42090, CI 42053	x (bubble gum flavour)
Dr. Fresh Hello Kitty	225	NaF							menthol			x		x			x				x			polysorbate 80	sorbitol, xylitol, sucralose		sodium benzoate	disodium EDTA, citric acid, sodium phosphate, disodium phosphate	CI 17200	x (bubble gum flavour)
Dr. Jones Mint	470	NaF				zinc citrate						x		x		x				x		x			sodium saccharin		sodium benzoate	allantoin, sodium citrate, tetrasodium EDTA, citric acid	CI 42051, CI 48005	x
Dr. Jones Sensitive	470	NaF				zinc chloride						x		x		x				x					sodium saccharin		sodium benzoate	sodium citrate, disodium EDTA, citric acid	CI 42051, CI 47005	x
Dr. Organic Aloe Vera									menthol, Mentha piperita oil					x		x						x		sodium lauroyl sarcosinate	sorbitol, xylitol	Aloe barbadensis leaf juice, Cetraria islandica extract, Pyrus malus fruit extract, Citrus grandis extract, Centella asiatica extract, Melaleuca alternifolia leaf oil, Arnica montana extract	sodium benzoate, potassium sorbate, sodium hydroxymethylglycinate	citric acid	CI 75810	x, limonene, linalool
Dr. Organic Tea Tree									menthol					x		x						x		sodium lauroyl sarcosinate	sorbitol, xylitol	Aloe barbadensis leaf juice, Pyrus malus fruit extract, Cetraria islandica extract, Citrus grandis extract, Centella asiatica extract, Melaleuca alternifolia leaf oil, Arnica montana flower extract	sodium benzoate, potassium sorbate, sodium hydroxymethylglycinate	citric acid		x, citral, linalool, limonene
Eco Cosmetic									bisabolol					x	x	x									sorbitol, xyltiol	Nigella sativa seed extract, Salvia officinalis leaf extract, Echinacea purpurea extract				carvone
Ecodenta Extra Whitening	1136	NaF			tetrapotassium pyrophosphate			tetrasodium pyrophosphate, tetrapotassium pyrophosphate	Mentha arvensis oil					x		x		1,3-propanediol		x		x			sodium saccharin, sorbitol		ethylhexylglycerin	disodium EDTA	charcoal
Ecodenta Extraordinary Whitening					tetrapotassium pyrophosphate			tetrasodium pyrophosphate, tetrapotassium pyrophosphate	Mentha arvensis oil					x		x		1,3-propanediol				x		polyglyceryl-10 stearate, polyglyceryl-10 myristate	sodium saccharin, sorbitol		ethylhexylglycerin, sodium dehydroacetate	citric acid, polyglycerin-10	charcoal
Ecodenta Minty Coconut									Mentha piperita oil					x		x								polyglyceryl-10 laurate	xylitol	Aloe barbadensis leaf juice, Cocos nucifera fruit extract	sodium benzoate, potassium sorbate	sodium hydroxide, citric acid		x
Ecodenta Minty Moisturizing	1131	NaF							Mentha piperita oil, Mentha arvensis oil				hydrolyzed hyaluronic acid	x		x		1,3-propanediol				x			sodium saccharin, sorbitol		ethylhexylglycerin		CI 42090	x
Ecodenta Multifunctional Mouthwash	905	NaF							Mentha arvensis oil					x		x						x			sodium saccharin, sorbitol	Aloe barbadensis extract, Salvia officinalis extract	sodium benzoate, potassium sorbate	citric acid	CI 19140, CI 16255, CI 42090	x, limonene
Ecodenta Strwberry flavoured									Mentha arvensis oil					x		x						x			xylitol	Aloe barbadensis leaf juice	potassium sorbate, sodium benzoate	citric acid, epigallocatechin gallate	CI 16255	x
Elgydium Enamel Protection	250	nicotinyl alcohol HF								N/A	digluconate			x		x				x				PEG-12 dimethicone	sodium saccharin, xylitol		potassium sorbate	PEG-12 allyl ether	CI 42051, CI 47005	x
Elgydium Fluor	250	nicotinyl alcohol HF												x		x				x				PEG-12 dimethicone	sodium saccharin, xylitol		potassium sorbate	PEG-12 allyl ether	CI 42051, CI 47005	x
Elgydium Junior	250	nicotinyl alcohol HF												x		x				x				PEG-12 dimethicone	sodium saccharin, xylitol		benzyl alcohol, potassium sorbate	PEG-12, PEG-12 allyl ether	Cl 16255	x
Elmex Caries	250	olfalur, NaF							menthol					x		x	x			x					saccharin		sodium benzoate, sodium anisate	levulinic acid, sodium levulinate		x (>100 ppm: anethole)
Elmex Junior	250	olaflur, NaF							menthol					x		x	x			x					sorbitol, saccharin		sodium benzoate			x
Elmex Opti-namel	250	olaflur, NaF							eucalyptol, Eucalyptus globulus leaf oil, menthol				stannous chloride	x		x				x				cocamidopropyl betaine	sodium saccharin	Illicium verum fruit/seed oil		sodium gluconate		x (>100 ppm: anethole )
Elmex Przeciw Erozji (aka Elmex Profesjonalna Ochrona Szkliwa)	250	olaflur, NaF											stannous chloride	x		x				x				cocamidopropyl betaine	sodium saccharin			hydrochloric acid, sodium gluconate		x
Elmex Sensitive	250	olaflur, NaF							eucalyptol, Eucalyptus globulus leaf oil, menthol					x		x	x		x	x				hydroxyethyl cellulose	saccharin	Illicium verum fruit/seed oil	sodium benzoate, sodium anisate	levulinic acid, sodium levulinate		x (>100 ppm: anethole)
Eludril Care										0.05	digluconate	x		x		x	x			x					xylitol, acesulfame K		sodium propionate, lactic acid		CI 16255	x, limonene
Eludril Classic									menthol	0.1	digluconate			x	x	x								diethylhexyl sodium sulfosuccinate			chlorobutanol		CI 16255	x, limonene
Eludril Extra										0.2	digluconate			x		x	x			x					acesulfame K		sodium benzoate, lactic acid		CI 16035	x
Equilibra Aloe									menthol					x		x						x			acesulfame K, sorbitol, xylitol	Aloe barbadensis, Citrus grandis seed extracts, Cetraria islandica extract, Malva sylvestris leaf extract, Centella asiatica extract, Melaleuca alternifolia leaf oil	phenoxyethanol, potassium sorbate, sodium benzoate	citric acid	CI 75130, CI 75810, caramel	x, caramel
Eurodont Sensitiv	500	olaflur, NaF			potassium chloride									x		x	x							cocamidopropyl betaine	sorbitol, sodium saccharin		sodium benzoate	disodium phosphate, allantoin, citric acid, sodium chloride, sodium sulfate	CI 42051, CI 47005	x, limonene
ExpertOn Gums Care										0.2	digluconate			x		x				x		x		sodium lauroyl sarcosinate	sodium saccharin		sodium benzoate	sodium citrate, citric acid		x, limonene
Fluor-Kin Calcium	224	SMFP						calcium glycerophosphate				x		x		x	x			x					sodium saccharin, sorbitol, xylitol, acesulfame K		sodium methylparaben, sodium propylparaben	citric acid	CI 14720	x
Gengigel													dichlorobenzyl alcohol, hyaluronic acid	x	x					x		x			xylitol			citric acid, sodium hydroxide, polycarbophil	CI 42090	x
Georganics Acitvated Charcoal				(1)					menthol, thymol, Mentha piperita oil					0													sodium benzoate	effervescent salts (sodium bicarbonate, tartaric acid, citric acid)	x, charcoal powder	limonene
Georganics Eucalyptus				(1)					menthol, thymol, Eucalyptus globulus oil					0													sodium benzoate	effervescent salts (sodium bicarbonate, tartaric acid)	x	limonene
Georganics Orange				(1)					menthol, thymol					0												Citrus aurantium dulcis peel oil	sodium benzoate	effervescent salts (sodium bicarbonate, tartaric acid, citric acid)	x	limonene
Georganics Spearmint				(1)					menthol, thymol					0												Mentha spicata herb oil	sodium benzoate	effervescent salts (sodium bicarbonate, tartaric acid, citric acid)	x	limonene
Georganics Tea Tree				(1)					menthol, thymol					0												Melaleuca alternifolia leaf oil	sodium benzoate	effervescent salts (sodium bicarbonate, tartaric acid, citric acid)	x	limonene
Georganics Wild Thyme				(1)					menthol, thymol, Thymus vulgaris oil					0													sodium benzoate	effervescent salts (sodium bicarbonate, tartaric acid)	x	limonene
Gum ActiVital	248	NaF							bisabolol					x		x	x			x	x				isomalt, sucralose	Punica granatum fruit extract, Zingiber officinale root extract	sodium benzoate, potassium sorbate, ethyl lauroyl arginate HCl	sodium citrate, citric acid, ubiquinone	CI 42053	x
Gum Butler HaliControl						zinc lactate						x		x		x	x			x					isomalt, sodium saccharin, xylitol		methylparaben, lactic acid	cyclodextrin, sodium hydroxide	CI 42090	x, limonene, citral
Gum Butler Ortho	250	NaF, olaflur							bisabolol			x		x		x	x			x					isomalt, sodium saccharin	Zingiber officinale root extract, Aloe barbadensis leaf juice	methylparaben, potassium sorbate, sodium benzoate	panthenol, tocopheryl acetate, disodium phosphate, sodium phosphate	CI 47005, CI 42051	x, limonene
Gum Junior	226	NaF										x		x		x	x			x					isomalt, neohesperidin dichalcone, sucralose	Chamomilla recutita flower extract	sodium benzoate, lactic acid, potassium sorbate	sodium citrate , citric acid	CI 16035	x
Gum Original White	226	NaF												x		x	x			x			x	disodium C12-14 pareth-2 sulfosuccinate	isomalt, sodium saccharin		methylparaben, o-cymen-5-ol	panthenol, allantoin, tocopheryl acetate, sodium citrate, citric acid, PEG 8		x, limonene, linalool
Gum Ortho	400	NaF, olaflur							bisabolol			x		x		x	x			x					isomalt, sodium saccharin	Zingiber officinale root extract, Aloe barbadensis leaf juice	methylparaben, potassium sorbate, sodium benzoate	panthenol, tocopheryl acetate, disodium phosphate, sodium phosphate	CI 47005, CI 42051	x, limonene
Gum Paroex 0,06%										0.06	digluconate	x		x		x	x			x					sucralose			sodium citrate, citric acid		x
Gum Paroex 0,12%										0.12	digluconate	x		x		x	x			x					sucralose			sodium citrate, citric acid	CI 14720	x
Gum SensiVital Plus	250	SMFP			potassium nitrate			calcium glycerophosphate				x		x		x	x			x					isomalt, sodium saccharin		sodium benzoate	sodium citrate, sodium hydroxide, citric acid, PVM/MA copolymer	CI 16035	x
Himalaya Mint Fresh	225	NaF							menthol			x		x		x	x			x					sorbitol, sodium saccharin	Foeniculum Vulgare fruit oil	benzyl alcohol, sodium benzoate	citric acid	CI 19140, Cl 42053	x, ethyl menthane carboxamide
Himalaya Sparkly White	225	NaF						tetrasodium pyrophosphate				x	papain, bromelain	x		x	x			x					sorbitol, sucralose	Foeniculum Vulgare fruit oil	benzyl alcohol, sodium benzoate	citric acid, sodium chloride, PVM/MA copolymer	CI 42090	x, ethyl menthane carboxamide
Hydrophil									menthol, eugenol, Mentha piperita oil, Salvia officinalis oil, Eugenia caryophyllus oil					x	x											Melaleuca alternifolia oil, Lavendula officinalis oil, Cinnamomum cassia oil, Mentha viridis oil				limonene, linalool, cinnamal
Innova Splat								calcium lactate, hydroxyapatite	eucalyptol, thymol				tannase	x		x				x		x		xanthan gum	sucralose	Vitis vinifera seed extract	sodium methylparaben	citric acid, disodium EDTA, tocopheryl acetate, PEG-8		x, limonene, anethole
Kin Aloe Vera	226	NaF										x		x		x	x			x					sodium saccharin, sorbitol, xylitol	Aloe barbadensis	sodium methylparaben, sodium propylparaben	pantenol, citric acid	CI 47005, CI 42051	x, limonene
Kin B5	225	NaF				zinc lactate			menthol			x		x		x	x			x					sodium saccharin, sorbitol, xylitol		sodium methylparaben, sodium propylparaben	panthenol, citric acid, disodium EDTA, niacinamide		x, limonene
Kin Gingival Complex									menthol, eugenol, methyl salicylate	0.12	digluconate	x		x		x				x					sodium saccharin, sorbitol		sodium methylparaben, sodium propylparaben	citric acid, allantoin, panthenol		x, limonene, cinnamal
Kin Gingivial Cariax	226	NaF							menthol, eugenol, methyl salicylate	0.12	digluconate			x		x				x					sodium saccharin, sorbitol		sodium methylparaben	citric acid	CI 14720	x, limonene, cinnamal
L'angelica	225	NaF		x					menthol, eugenol, Mentha piperita oil	N/A	digluconate			x		x	x					x	x		sodium saccharin, sorbitol	Salvia officinalis extract, Colocasia antiquorum root extract, Mentha piperita extract	sodium benzoate, imidazolidinyl urea, lactic acid	allantoin, tetrasodium EDTA, disodium phosphate	CI 42051, CI 15985, CI 19140	anethole
Lacalut Activ	225	olaflur				zinc sulfate	x			N/A	digluconate			x		x	x			x					acesulfame K					x, limonene
Lacalut Flora	100	NaF				zinc gluconate			menthol, Eucalyptus globulus leaf oil, thymol					x	x	x				x					hydrogenated starch hydrolysate, sodium saccharin, xylitol		sodium benzoate	citric acid		x, limonene
Lacalut Sensitive	250	olaflur			potassium chloride		x			N/A	digluconate			x		x	x			x					aspartame			sodium sulfate, sodium chloride	CI 42051, CI 18965	x
Lacalut White	135	NaF			tetrapotassium pyrophosphate	zinc chloride		tetrapotassium pyrophosphate	Eucalyptus globulus leaf oil, thymol			x		x		x	x			x								disodium EDTA	CI 42051	x, limonene
Life Dental	225	NaF										x		x	x	x						x			sodium saccharin		2-bromo-2-nitropropane-1,3-diol		CI 42053	x
Listerine Advanced White	220	NaF			tetrapotassium pyrophosphate			tetrapotassium pyrophosphate, pentasodium triphosphate, tetrasodium pyrophosphate	eucalyptol, thymol, menthol					x	x		x				x				sucralose, sorbitol		sodium benzoate	disodium phosphate
Listerine Advanced White Mild Taste	220	NaF			tetrapotassium pyrophosphate			tetrapotassium pyrophosphate, pentasodium triphosphate	eucalyptol, thymol, menthol					x			x				x			sodium methyl cocoyl taurate	sucralose, sodium saccharin, sorbitol			citric acid, caprylyl glycol		x
Listerine Clean & Fresh Mild Taste	220	NaF							eucalyptol, thymol, menthol, methyl salicylate					x			x				x		x		sorbitol, sodium saccharin, sucralose		benzoic acid, sodium benzoate, benzyl alcohol		CI 47005, CI 42053	x
Listerine Cool Mint									eucalyptol, methyl salicylate, thymol, menthol					x	x						x				sodum saccharin, sorbitol		benzoic acid, sodium benzoate		CI 42053	x
Listerine Cool Mint Mild Taste	220	NaF							eucalyptol, methyl salicylate, thymol, menthol					x			x				x		x		sodum saccharin, sucralose, sorbitol		benzoic acid, sodium benzoate		CI 42053	x
Listerine Fresh Burst									eucalyptol, methyl salicylate, thymol, menthol					x	x						x				sodum saccharin, sorbitol		benzoic acid, sodium benzoate		CI 47005, CI 42053	x
Listerine Fresh Ginger & Lime	220	NaF							eucalyptol, methyl salicylate, thymol, menthol					x			x				x		x		sodium saccharin, sucralose, sorbitol		benzoic acid, sodium benzoate		caramel	x
Listerine Green Tea	220	NaF							eucalyptol, methyl salicylate, thymol					x			x				x		x		sodium saccharin, sucralose, sorbitol	Camellia sinensis leaf extract	benzoic acid, sodium benzoate		CI 47005, CI 42053	x, caffeine
Listerine Gum Therapy														x	x	x					x				sucralose, sorbitol		benzoic acid, sodium benzoate
Listerine Nightly Reset	450	NaF							eucalyptol, methyl salicylate, thymol, menthol					x			x				x		x		sodium saccharin, sucralose, sorbitol, xylitol		benzoic acid, sodium benzoate		CI 16035, CI 42090	x
Listerine Sensitivity Therapy	220	NaF			dipotassium oxalate									x			x				x		x	sodium methyl cocoyl taurate	sodium saccharin, sucralose, sorbitol		sodium benzoate	phosphoric acid		x
Listerine Smart Rinse Mild Berry	100	NaF							menthol			x		x											sucralose, sorbitol		benzyl alcohol	phosphoric acid, disodium phosphate	Cl 16035, Cl 42053	x
Listerine Smart Rinse Mild Mint	100	NaF							menthol			x		x											sucralose, sorbitol			phosphoric acid, disodium phosphate	Cl 15985, Cl 42090	x
Listerine Stay White	220	NaF				zinc chloride			eucalyptol, methyl salicylate, thymol, menthol					x	x						x				sodium saccharin, sucralose, sorbitol		benzoic acid, sodium benzoate		CI 42090	x
Listerine Stay White Mild Taste	220	NaF				zinc chloride			eucalyptol, methyl salicylate, thymol, menthol					x		x	x				x		x		sodium saccharin, sucralose, sorbitol	Salvadora persica bark extract	benzoic acid, sodium benzoate		caramel	x, caramel
Listerine Teeth and Gum Defence	100	NaF							eucalyptol, methyl salicylate, thymol, menthol					x	x						x				sodium saccharin, sorbitol		benzoic acid, sodium benzoate		CI 47005, CI 42053
Listerine Toral Care Mild Taste	220	NaF				zinc chloride			eucalyptol, methyl salicylate, thymol, menthol					x			x				x		x		sodium saccharin, sucralose, sorbitol		benzoic acid, sodium benzoate		CI 16035, CI 42090	x
Listerine Total Care	220	NaF				zinc chloride			eucalyptol, methyl salicylate, thymol, menthol					x	x		x				x				sodium saccharin, sucralose, sorbitol		benzoic acid, sodium benzoate		CI 16035, CI 42090	x
Listerine Total Care Sensitive	220	NaF			potassium nitrate				eucalyptol, methyl salicylate, thymol, menthol					x			x							poloxamer 188, cocamidopropyl betaine	sodium saccharin, sucralose, sorbitol		benzoic acid, sodium benzoate	BHT (butylhydroxytoluene)	CI 42053	x
Love Beauty and Planet. Coconut & Peppermint									Mentha piperita oil					x			x							polyglyceryl-3 caprate/caprylate/succinate	hydrogenated starch hydrolysate, xylitol, Stevia rebaudiana extract	Cocos nucifera fruit extract, Cocos nucifera oil	sodium benzoate, potassium sorbate	citric acid, sodium citrate		x, limonene
Marvis Anise Mint	N/A	NaF												x		x					x		x		sodium saccharin, xylitol	Anise herb oil	sodium benzoate, benzyl alcohol	citric acid	CI 19140, CI 17200	x
Marvis Spearmint														x		x					x		x		sodium saccharin, xylitol		sodium benzoate, benzyl alcohol	propolis extract, citric acid	CI 42090	x, limonene
Marvis Strong Mint														x		x					x		x		sodium saccharin, xylitol		sodium benzoate, benzyl alcohol	propolis extract, citric acid	CI 42090, CI 19140	x, limonene
Meridol Gum Protection (aka Meridlol Classic)	250	olaflur, stannous fluoride							menthol					x					x	x					sodium saccharin, xylitol	Mentha arvensis extract, Illicium verum fruit/seed oil			CI 42051	x
Meridol Gum Protection and Fresh Breath (aka Merdiol Safe Breath Halitosis)	250	olaflur, stannous fluoride				zinc lactate			Eucalyptus globulus leaf oil, menthol					x			x		x	x					sodium saccharin, xylitol	Mentha arvensis extract, Illicium verum fruit/seed oil			CI 42051	x, anethole
Meridol Med CHX 0.2% (aka Meridol chloheksydyna 0.2%)										0.2	digluconate	x		x		x	x			x					sorbitol			citric acid	Cl 42051	x
Miradent Mirafluor	250	NaF								0.06	digluconate			x		x	x	pentylene glycol, butylene glycol		x					xylitol	Chamomilla recutita flower water, Hamamelis virginiana leaf extract		sodium citrate, allantoin, critic acid, panthenol	CI 42090	x, limonene
Miradent Paroguard	250	NaF								0.2	digluconate			x		x	x	butylene glycol, pentylene glycol		x					xylitol	Chamomilla recutita flower water, Hamamelis virginiana leaf extract		sodium citrate, citrc acid, allantoin, panthenol	CI 42090	x, limonene
Muson ARKONA				(1)						N/A	diacetate			0											sorbitol		sodium benzoate	effervescent salts (sodium bicarbonate, citric acid, tartaric acid), magnesium stearate		x
NatureOn	100	NaF			tetrapotassium pyrophosphate			tetrapotassium pyrophosphate, tetrasodium pyrophosphate	menthol					x		x				x				polyglyceryl-10 stearate, polyglyceryl-10 myristate	sodium saccharin	Mentha piperita leaf extract	sodium benzoate, potassium sorbate, sodium dehydroacetate	sodium citrate, citric acid	CI 16255, CI 42051, CI 47005, charcoal	x
NatureOn Aloe Vera Sensitve					tetrapotassium pyrophosphate			tetrasodium pyrophosphate, tetrapotassium pyrophosphate	Mentha piperita oil			x		x		x		buteth-3, tributyl ctrate		x				gellan gum, xanthan gum	xylitol, Stevia raubadiana extract	Aloe barbadensis leaf juice, Camellia sinensis leaf extract	potassium sorbate, sodium benzoate	citric acid, sodium citrate, sodium benzotriazolyl butylphenol sulfonate	CI 42051, CI 47005	x, limonene
NatureOn CBD & prebio sensitive	100	NaF			tetrapotassium pyrophosphate, potassium citrate			tetrasodium pyrophosphate, tetrapotassium pyrophosphate	menthol, bisabolol, eugneol			x		x		x				x					xylitol, inulin, fructose, Stevia rebaudiana extract	Cannabis sativa seed oil, Aloe barbadensis leaf juice, Ficus carica fruit water, Mentha piperita leaf extract	sodium benzoate, potassium sorbate	allantoin, citric acid		x, limonene
NatureOn Junior 6+												x		x		x				x					xylitol, Stevia rebaudiana extract	Pyrus malus fruit extract	sodium benzoate, potassium sorbate	citric acid, sodium citrate	CI 42051, CI 47005	x
Octenident													octenidine HCl	x		x				x					sucralose			BHT (butylhydroxytoluene), sodium gluconate, citric acid		x
Oral-B 3D White Luxe Perfection								sodium hexametaphosphate						x		x					x		x		sodium saccharin, sucralose		sodium benzoate	BHT (butylhydroxytoluene), sodium hydroxide, phosphoric acid	CI 17200, CI 42053	x, cinnamal
Oral-B Gum and Enamel Repair	450	NaF										x		x		x	x				x				sucralose		benzoic acid, sodium benzoate	BHT (butylhydroxytoluene)	CI 42053, CI 15985
Oral-B Pro Expert Deep Clean												x		x		x	x				x				sodium saccharin		methylparaben, propylparaben		Cl 42053, Cl 15985	x, cinnamal
Oral-B Pro Expert Professional Protection									eugenol			x		x		x					x				sodium saccharin		methylparaben, propylparaben		CI 42090	x, cinnamal
Oral-B Pro Expert Strong Teeth Fioletowy	100	NaF										x		x		x					x				sodium saccharin, sucralose		methylparaben, propylparaben	phosphoric acid, disodium phosphate	CI 17200, CI 42053	x, cinnamal
Oral-B Pro Expert Strong Teeth Niebieski	98	NaF										x		x		x					x				sodium saccharin, sucralose		methylparaben, propylparaben	phosphoric acid, disodium phosphate	CI 42090	x, cinnamal
Oralsept Smak Miętowy										0.2	digluconate			x	x									PEG-60 hydrogenated castor oil	sorbitol					x (e1640 1 n10)
Oralsept Smak Oryginalny										0.2	digluconate			x	x									PEG-60 hydrogenated castor oil	sorbitol				CI 16255	x (e2309 10 n1)
Ortho Saliva Dental Classic										0.1	digluconate			x		x	x			x					sodium saccharin, xylitol	Salvia officinalis extract		panthenol	CI 16255	x
Ortho Saliva Dental Fluor	1050	SMFP								0.1	digluconate			x		x	x			x					sodium saccharin, xylitol	Salvia officinalis extract, Chamomilla recutita flower extract, Querus robur bark extract, Rosmarinus officinalis leaf extract, Thymus vulgaris extract		panthenol	CI 42090	x
Ortho Saliva Dental Retainer Time	1050	SMFP			potassium chloride					0.1	digluconate			x		x	x			x					sodium saccharin, xylitol	Salvia officinalis extract, Chamomilla recutita flower extract, Quercus robur bark extract, Rosmarinus officinalis leaf extract, Thymus vulgaris extract		panthenol	CI 19140, CI 42090	x
Ortho Salvia Dental Exclusive	1050	SMFP			potassium chloride					0.1	digluconate			x		x	x			x					sodium saccharin, xylitol	Salvia officinalis extract, Chamomilla recutita flower extract, Querus robur bark extract, Rosmarinus officinalis leaf extract, Thymus vulgaris extract		panthenol	CI 19140	x
OrthoKIN miętowy, dla noszących aparat ortodontyczny	226	NaF				zinc acetate			menthol	0.06	digluconate			x		x	x			x					sodium saccharin, sorbitol			citric acid		x, cinnamal, limonene
OrthoKIN truskawkowo-miętowy	500	NaF										x		x		x				x					acesulfame K, sodium saccharin, sorbitol, xylitol		sodium methylparaben, sodium propylparaben	panthenol, tocopheryl acetate, citric acid, disodium EDTA	CI 14720	x
Orthosept Red Classic										0.2	digluconate	x		x		x	x			x					xylitol	Aloe leaf juice		panthenol	CI 16255	x
Oxyfresch Gentle Formula Unflavored Fresh Breath					potassium phosphate								chlorine dioxide	x													sodium benzoate, potassium sorbate	sodium hydroxide, potassium phosphate
Oxyfresh Cavity Protection Fluoride	225	NaF			potassium phosphate				Mentha piperita oil				chlorine dioxide	x											xylitol		sodium benzoate, potassium sorbate	sodium hydroxide, potassium phosphate
Oxyfresh Fresh Breath Fresh Mint					potassium phosphate				Mentha piperita oil				chlorine dioxide	x											xylitol		sodium benzoate, potassium sorbate	sodium hydroxide, potassium phosphate
Oxyfresh Fresh Breath Lemon Mint						zinc acetate			Mentha piperita oil				chlorine dioxide	x						x					sucralose, xylitol	Lemon essential oil, Orange essential oil, Grapefruit essential oil, Bergamot essential oil, Lime essential oil, Aloe barbadensis leaf juice	potassium sorbate	sodium citrate, citric acid, sodium hydroxide		x
Oxyfresh Pro Formula Cosmetic Fresh Mint						zinc acetate			Mentha piperita oil				chlorine dioxide	x											xylitol		potassium sorbate	sodium citrate, sodium hydroxide
Perio Aid Active Control										0.05	digluconate	x		x		x	x			x					sodium saccharin, acesulfame K, neohesperidin dichalcone, xylitol		methylparaben, ethylparaben		CI 42051	x
Perio Aid Intensive Care										0.12	digluconate	x		x		x	x			x					sodium saccharin, acesulfame K, neohesperidin dichalcone, xylitol				CI 42090	x
PerioKin									methyl salicylate, menthol, eugenol	0.2	digluconate			x		x				x					sodium saccharin, sorbitol		sodium methylparaben, sodium propylparaben	citric acid		x, limonene, cinnamal
Prokudent do zębów wrażliwych	470	NaF, olaflur			potassium chloride	zinc chloride								x		x	x							cocamidopropyl betaine	acesulfame K, sorbitol		sodium benzoate	sodium chloride, citric acid		X, limonene, linalool
Prokudent Junior 6+	187	NaF, olaflur												x		x	x							cocamidopropyl betaine	acesulfame K, sorbitol		sodium benzoate, benzyl alcohol	citric acid, sodium chloride, sodium sulfate	CI 16035, CI 42090	x
Prokudent Konzentrat Frisch						zinc chloride			eugenol					x	x									sodium C14-17 alkyl sec sulfonate	sodium saccharin			ascorbic acid		x, limonene, linalool
Prokudent Konzentrat Krauter									Mentha arvensis leaf oil					x	x									sodium C14-17 alkyl sec sulfonate	sodium saccharin	Commiphora myrrha resin extract, Salvia officinalis leaf extract, Chamomilla recutita flower extract				x, limonene
Prokudent ochrona przeciw próchnicy	450	NaF, olaflur				zinc chloride								x		x	x							cocamidopropyl betaine	acesulfame K, sorbitol		sodium benzoate	sodium chloride, citric acid, sodium sulfate	CI 47005, CI 42090	x, linalool, limonene
Prokudent zęby i dziąsła	445	NaF, olaflur							eugenol					x		x	x							cocamidopropyl betaine	acesulfame K, sorbitol	Chamomilla recutita flower extract, Salvia officinalis leaf extract, Eugenia caryophyllus bud extract	sodium benzoate, potassium sorbate	sodium chloride, citric acid, sodium sulfate	CI 42090	x, limonene
Sarakan Anti-Plaque									Mentha arvensis oil, Mentha piperita oil, Eugenia caryophyllata oil			x		x		x						x				Hamamelis virginiana distillate, Pelargonium roseum oil, Salvadora persica			CI 75810	limonene, citronellol, geraniol
Sensi Kin Mouth Rinse	1450	NaF			potassium nitrate									x		x				x					sodium saccharin, sorbitol		sodium methylparaben, sodium ethylparaben, sodium propylparaben	panthenol, tocopheryl acetate, citric acid		x, limonene
Sensodyne Cool Mint	217	NaF			potassium nitrate									x		x					x			PEG-60 hydrogenated castor oil	sodium saccharin, sorbitol		methylparaben, propylparaben, sodium benzoate	disodium phosphate, sodium phosphate	CI 42090	x
Sensodyne Extra Fresh	217	NaF			potassium nitrate									x		x					x			PEG-60 hydrogenated castor oil	sodium saccharin, sorbitol		methylparaben, propylparaben, sodium benzoate	disodium phosphate, sodium phosphate	CI 19140, CI 42090	x
Sensodyne Wrażliwe Zęby	250	NaF			potassium chloride							x		x		x								Poloxamer 338, PEG-60 hydrogenated castor oil	sodium saccharin, sorbitol		methylparaben, propylparaben, sodium benzoate	disodium phosphate, sodium phosphate		x
SeptOral Med									eugenol	0.2	digluconate			x		x				x					sodium saccharin					x, limonene, linalool
SeptOral Parodont	N/A	NaF					x			N/A	digluconate			x		x				x					sodium saccharin		2-bromo-2-nitropropane-1,3-diol		CI 14720	x, limonene
SeptOral Profilactic	N/A	NaF					x			0.05	digluconate			x		x				x					sodium saccharin		2-bromo-2-nitropropane-1,3-diol		Cl 14720	x, limonene
Seysso Oxygen					tetrapotassium pyrophosphate			tetrapotassium pyrophosphate, hydroxyapatite	Mentha piperita oil, menthol					x		x	x			x	x				sodium saccharin, hydrogenated starch hydrolysate		phenoxyethanol, ethylhexylglycerin	sodium citrate	CI 74160	x
Splat Healthy Gums									eugenol, bisabolol, Eugenia caryophyllus bud oil					x		x			x					polyglyceryl-4 laurate/sebacate, polyglyceryl-6 caprylate/caprate, sodium coco-sulfate	hydrogenated starch hydrolysate, maltodextrin, dipotassium glycyrrhizate	Rosa canina flower extract, Sophora japonica bud extract, Trifolium pratense flower extract, Bergenia crassifolia root extract, Magnolia officinalis bark extract, Punica granatum fruit extract, Hibiscus sabdariffa flower extract, Ananas sativus fruit extract, Citrus nobilis peel oil, Illicium verum fruit/seed oil, Ocimum basilicum oil	sodium benzoate, potassium sorbate	bifida ferment lysate, sodium ascorbyl phosphate, citric acid,		x, menthyl lactate, limonene
Splat Total Care						zinc gluconate			eugenol, Eugenia caryophyllus bud oil				papain	x					x					sodium coco-sulfate, polyglyceryl-4 laurate/sebacate, polyglyceryl-6 caprylate/caprate	hydrogenated starch hydrolysate, maltodextrin, dipotassium glycyrrhizate	Salvia officinalis leaf water, Magnolia officinalis bark extract, Ananas sativus fruit extract, Feoniculum vulgare oil	sodium benzoate, potassium sorbate	bifida ferment lysate, citric acid		x, limonene, menthyl lactate
Splat White Plus						zinc gluconate			Thymus serpillum oil				lactoperoxidase system (potassium thiocyanate, lactoferrin, lactoperoxidase, glucose oxidase, glucose pentaacetate, Glycyrrhiza glabra root extract)	x		x		pentylene glycol	x					polyglyceryl-4 laurate/sebacate, polyglyceryl-6 caprylate/caprate, sodium coco-sulfate	hydrogenated starch hydrolysate, maltodextrin, Stevia rebaudiana leaf extract	Citrus limon peel oil, Ananas sativus fruit extract, Glycyrrhiza glabra root extract	sodium benzoate, potassium sorbate, benzyl alcohol	phthalimidoperoxycaproic acid, citric acid, bifida ferment lysate, cyclodextrin		x, limonene, citral, linalool
Sylveco				x					Mentha piperita oil					x		x								cocamidopropyl betaine	xylitol	Salvia officinalis leaf extract, Rosmarinus officinalis leaf extract, Eugenia caryophyllus flower extract, Mentha piperita leaf extract	sodium benzoate	allantoin, citric acid
The Humble Co. Charcoal	220	NaF							Mentha piperita oil	N/A	digluconate			x		x				x					sodium saccharin	Lycium barbarum fruit extract, Camellia sinensis extract, Panax ginseng root extract, Aloe barbadensis leaf juice	sodium benzoate, potassium sorbate	citric acid, betaine	charcoal	x
The Humble Co. Fresh Mint	220	NaF							Mentha piperita oil	N/A	digluconate			x		x				x					sodium saccharin	Lycium barbarum fruit extract, Camellia sinensis extract, Panax ginseng root extract, Aloe barbadensis leaf juice	sodium benzoate, potassium sorbate	citric acid, betaine		x
The Humble Co. Kids	100	NaF							Mentha piperita oil	N/A	digluconate			x		x				x					sodium saccharin	Aloe barbadensis leaf juice	sodium benzoate, potassium sorbate	betaine, citric acid		x
Tołpa Expert Junior	235	NaF												x								x			sorbitol, xylitol	Peach extract	sodium benzoate, potassium sorbate	sodium citrate, citric acid, tetrasodium EDTA	Cl 16255	x
Tołpa Stomatologic Sensitive	900	NaF				zinc citrate		tetrasodium pyrophosphate				x		x		x						x			sodium saccharin, xylitol	Peat Extract	sodium benzoate	allantoin, sodium citrate, citric acid, tetrasodium EDTA		x
VitalCare Hello Kitty	225	NaF							menthol			x		x			x				x			polysorbate 80	sorbitol, xylitol, sodium saccharin		sodium benzoate	disodium EDTA, citric acid, sodium phosphate, disodium phosphate	CI 17200	x
Vitis Anticaries	226	SMFP			potassium chloride			sodium hexametaphosphate, hydroxyapatite						x		x	x		x	x			x	hydroxyethyl cellulose	acesulfame K, sodium saccharin, xylitol		sodium benzoate, sodium methylparaben		CI 19140, CI 42051	x, menthone glycerin acetal
Vitis Gingival						zinc lactate						x		x		x	x				x				sodium saccharin, xylitol		sodium benzoate, sodium methylparaben, lactic acid	sodium gluconate, panthenol, sodium lactate, allantoin	CI 16035	x
Vitis Halita						zinc lactate				0.05	digluconate	x		x		x	x			x					sodium saccharin, xylitol		methylparaben, ethylparaben	gluconic acid	Cl 42051	x
Vitis Orthodontic	226	NaF										x		x		x	x				x				acesulfame K, xylitol	Aloe barbadensis leaf juice	propylparaben, methylparaben	disodium EDTA, allantoin	CI 42051, CI 19140	x, limonene, menthone glycerin acetal
Vitis Sensitive	226	SMFP			potassium nitrate, potassium chloride			hydroxyapatite, sodium hexametaphosphate						x		x	x		x	x			x	carbomer	sodium saccharin, xylitol		sodium benzoate, sodium methylparaben	panthenol, allantoin		x, limonene
Vitis Whitening	225	SMFP			potassium chloride, tetrapotassium pyrophosphate			hydroxyapatite, sodium hexametaphosphate, pentasodium triphosphate, tetrapotassium pyrophosphate						x		x	x		x	x			x	carbomer	acesulfame K, sodium saccharin, xylitol		sodium benzoate, sodium methylparaben	citric acid	Cl 42051	x, menthone glycerin acetal
Vtitis CPC Protect												x		x		x	x				x				sodium saccharin, xylitol		methylparaben, propylparaben		Cl 42051	x, menthone glycerin acetal
Weleda	N/A	calcium fluoride												x	x										lactose	Commiphora myrrha extract, Krameria triandra root extract, Aesculus hippocastanum bark extract		magnesium sulfate		x, limonene, linalool
WhiteOn Icy Fresh & White	100	NaF			tetrapotassium pyrophosphate			disodium pyrophosphate, tetrapotassium pyrophosphate	menthol, eucalyptol, thymol			x		x		x				x		x			sodium saccharin	Cetraria islandica extract	sodium benzoate, potassium sorbate	phthalimidoperoxycaproic acid, sodium citrate, citric acid		x
WhiteOn Icy Strong & White	100	NaF			tetrapotassium pyrophosphate			disodium pyrophosphate, tetrapotassium pyrophosphate	menthol, eucalyptol, thymol			x		x	x	x				x		x			sodium saccharin	Cetraria islandica extract	sodium benzoate, potassium sorbate	phthalimidoperoxycaproic acid, sodium citrate, citric acid	CI 42051, CI 17200	x
Whitewash Nano	250	NaF			potassium nitrate			hydroxyapatite	menthol					x		x			x			x			xylitol, stevioside		potassium sorbate, sodium benzoate	disodium EDTA, citric acid		x, limonene
Woom Carbon	100	NaF			tetrapotassium pyrophosphate			tetrapotassium pyrophosphate, tetrasodium pyrophosphate	menthol					x		x				x			x		sodium saccharin, sorbitol		sodium benzoate	citric acid, sodium citrate	CI 1625, CI 47005, CI 42051, charcoal powder	x, limonene
Woom Sensitive	226	NaF			potassium nitrate				eugenol			x		x		x				x					sodium saccharin, sorbitol		sodium benzoate	sodium citrate, allantoin, citric acid	CI 14720	x, limonene
Woom Total	226	NaF							menthol			x		x			x			x					sodium saccharin, sucralose, sorbitol	Aloe barbadensis leaf juice	sodium benzoate, potassium sorbate	sodium phosphate, disodium phosphate		x, limonene
Xeros	226	NaF			potassium chloride									x		x	x			x				hydroxyethyl cellulose	sodium saccharin, xylitol		methylparaben, propylparaben	allantoin, sodium chloride, betaine, sodium phosphate		x
Xerostom Mouthwash	N/A	KF			KF, potassium phosphate									x		x	x			x					acesulfame K, xylitol	Olea europaea oil, Carum petroselinum oil	sodium methylparaben, sodium propylparaben, diazolidinyl urea	tocopheryl acetate, panthenol, allantoin, betaine, potassium phosphate	CI 75810	x, limonene
Yotuel Moutwash	N/A	KF			KF, tetrapotassium pyrophosphate, potassium phosphate			tetrapotassium pyrophosphate, pentasodium triphosphate						x		x				x					sodium saccharin, xylitol		diazolidinyl urea	allantoin, potassium phosphate	CI 42090	x
Zendium Complete Protection	N/A	NaF											colostrum, lysozyme, amyloglucosidase, lactoferrin, incomplete lactoperoxidase system (lactoperoxidase, potassium thiocyanate, glucose oxidase)	x		x								steareth-30	hydrogenated starch hydrolysate, xylitol		sodium benzoate	citric acid, sodium hydroxide, allantoin, sodium caseinate	Cl 42051	x, limonene
Ziaja Mintperfekt Activ Przeciwpróchniczy	225	NaF, olaflur							eugenol					x			x			x					sodium saccharin, sorbitol		sodium benzoate	citric acid	CI 42090	x, limonene
Ziaja Mintperfekt Activ Remineralizujący	225	NaF						calcium glycerophosphate	eugenol					x						x					sodium saccharin, sorbitol		sodium benzoate	citric acid		x, limonene
Ziaja Mintperfekt Sensitiv	250	olaflur, NaF			potassium nitrate				eugenol					x			x			x					sodium saccharin		sodium benzoate	citric acid, betaine	CI 17200	x, limonene
Ziaja Mintperfekt Sensitiv Przeciwpróchnicowy								calcium gluconate	eugenol					x						x					sodium saccharin, xylitol		sodium benzoate	citric acid		x, limonene

## Sheet: Legend, comments and abbreviati
Some substances are assigned to different columns, according to their main postulated functions in mouthwashes; other substances from each group may possess other, less relevant functions, even if they are not assigned to those columns.
Legend:
x - compound present in the mouthwash;
0 - water not present in the mouthwash (the product is in the form of a tablet or powder to dissolve in water)
Comments:
(1) sodium bicarbonate (it is not tabulated if other components of effervescent salts are present and if the product is a mouthwash in the form of a tablet or powder to dissolve in water);
(2) potassium compounds (except potassium sorbate, potassium thiocyanate, dipotassium glycyrrhizate, acesulfame K);
(3) phosphorus and calcium compounds (except sodium ascorbyl phosphate, sodium monofluorophosphate, sodium acrylates/methacryloylethyl phosphate copolymer, phosphoric acid, disodium phosphate, sodium phosphate, potassium phosphate);
(4) essential oils (thymol, menthol, eucalyptol, methyl salicylate, eugenol, bisabolol or oils with expected high concentration of them)
(5) sweeteners (except glycerin);
(6) plant extracts, waters and oils (except those listed in essential oils or sweeteners);
(7) preservatives (antimicrobial agents except ethanol and other alcohols, essential oils, chlorhexidine, cetylpyridinium chloride, propolis extract, lactoferrin, dichlorobenzyl alcohol, hydrogen peroxide, lactoperoxidase system, lysozyme, octenidine dihydrochloride, chlorine dioxide, triclosan);
(8) flavouring or cooling agents (except EOs, benzyl alcohol, phenethyl alcohol, as well as plant extracts, waters and oils) (marked as “x”, when not indicated directly by its name)
Abbreviations:
CI - colour index;
KF - potassium fluoride;
NaF - sodium fluoride;
N/A - not available
SMFP - sodium monofluorophosphate
